# Supplementary material for: Oncology-Led Early Identification of Nutritional Risk: A Pragmatic, Evidence-Based Protocol (PRONTO)
Source: Cancers (Basel). 2023 Jan 6;15(2):380. doi: 10.3390/cancers15020380 (PMC9856655; doi:10.3390/cancers15020380)
Supplement: Supplementary file 1 [file cancers-15-00380-s001.zip]

Archive with 1 entries (1 files):
- cancers-2061370-supplementary.pdf
